# Supplementary material for: A Machine Learning Approach Reveals a Microbiota Signature for Infection with Mycobacterium avium subsp. paratuberculosis in Cattle
Source: Microbiol Spectr. 2023 Jan 19;11(1):e03134-22. doi: 10.1128/spectrum.03134-22 (PMC9927500; doi:10.1128/spectrum.03134-22)
Supplement: Supplemental file 2 — Table S1. Download spectrum.03134-22-s0002.xlsx, XLSX file, 0.2 MB [file spectrum.03134-22-s0002.xlsx]

## Sheet: Sheet1
Supplementary table S1. General information including diagnostic results and taxa composition of all 52 samples
The first column indicates the identifier of each sample.
The next two columns, 'Infection_result' and 'Subgroup', indicate the status of MAP infection and co-housing with MAP-positive individuals, respectively.
The next six columns, 'ELISA_sp_ratio' and 'PCR_MAP_CFU', indicate the numeric values acquired by serum ELISA test and fecal PCR in 2019, 2020, and 2021, respectively (N.D.: Non-detected, N/A: Not applicable). The samples with a sample-to-positive (S/P) ratio of 55 or higher were considered seropositive for MAP antibody detection, as determined by IDEXX kit cutoffs.
The next five columns, 'Sampling', 'Age(yr)', 'Parity', 'Cow_type', and 'Lactation', indicate the year of sampling, age, parity, breed type, and lactation stage of each cow when sampling, respectively.
The next columns indicate relative abundance values of all 588 taxa.
			2019		2020		2021
SampleID	Infection_result	Subgroup	ELISA_sp_ratio	MAP_CFU	ELISA_sp_ratio	MAP_CFU	ELISA_sp_ratio	MAP_CFU	Sampling	Age(yr)	Parity	Cow_type	Lactation	k__Bacteria/p__Firmicutes	k__Bacteria/p__Bacteroidetes	k__Bacteria/p__Proteobacteria	k__Bacteria/p__Spirochaetes	k__Bacteria/p__Verrucomicrobia	k__Bacteria/Unassigned	k__Archaea/p__Euryarchaeota	k__Bacteria/p__Actinobacteria	k__Bacteria/p__TM7	k__Bacteria/p__Cyanobacteria	k__Bacteria/p__Tenericutes	k__Bacteria/p__Unassigned	k__Bacteria/p__Elusimicrobia	k__Bacteria/p__Lentisphaerae	k__Bacteria/p__Planctomycetes	k__Bacteria/p__Fusobacteria	k__Bacteria/p__Chloroflexi	k__Bacteria/p__Synergistetes	k__Bacteria/p__SR1	k__Bacteria/p__Firmicutes/c__Clostridia	k__Bacteria/p__Firmicutes/c__Bacilli	k__Bacteria/p__Bacteroidetes/c__Bacteroidia	k__Bacteria/p__Proteobacteria/c__Gammaproteobacteria	k__Bacteria/p__Spirochaetes/c__Spirochaetes	k__Bacteria/p__Verrucomicrobia/c__Verrucomicrobiae	k__Bacteria/p__Bacteroidetes/Unassigned	k__Bacteria/Unassigned/Unassigned	k__Archaea/p__Euryarchaeota/c__Methanobacteria	k__Bacteria/p__Actinobacteria/c__Actinobacteria	k__Bacteria/p__TM7/c__TM7-3	k__Bacteria/p__Firmicutes/Unassigned	k__Bacteria/p__Cyanobacteria/c__4C0d-2	k__Bacteria/p__Tenericutes/c__Mollicutes	k__Bacteria/p__Proteobacteria/c__Deltaproteobacteria	k__Bacteria/p__Unassigned/c__Unassigned	k__Bacteria/p__Firmicutes/c__Erysipelotrichi
134	Positive	Positive	57.5	24600000	N/A	N/A	N/A	N/A	2019	8	4	Dairy	Lactation	56.7007	31.5512	2.29511	3.24481	2.07527	2.20718	0.59796	0.255012	0.246219	0	0.641928	0.105522	0.0791418	0	0	0	0	0	0	53.8252	1.30144	28.6317	1.67077	3.24481	1.89061	2.89307	2.20718	0.492438	0.14949	0.246219	1.07281	0	0.641928	0	0.105522	0.501231
167	Positive	Positive	76.4	N.D.	40.6	N.D.	51.3	N.D.	2019	6	3	Dairy	Lactation	65.809	29.4716	0.753107	1.87021	0.464416	0.439312	0.464416	0.577382	0	0	0.0251036	0.125518	0	0	0	0	0	0	0	59.5958	5.42237	28.9946	0.690348	1.87021	0.464416	0.476967	0.439312	0.464416	0.577382	0	0.715451	0	0.0251036	0	0.125518	0.0753107
167.2	Positive	Positive	76.4	N.D.	40.6	N.D.	51.3	N.D.	2020	7	4	Dairy	Lactation	72.7938	22.868	0.741565	0.991843	0	0.148313	0.278087	1.97442	0.101965	0	0	0.101965	0	0	0	0	0	0	0	63.3852	7.97182	20.3374	0.63033	0.991843	0	2.53059	0.148313	0.278087	1.60363	0.101965	0.685947	0	0	0	0.101965	0.750834
167.3	Positive	Positive	76.4	N.D.	40.6	N.D.	51.3	N.D.	2021	8	4	Dairy	Lactation	65.7695	28.3729	0.888315	1.32108	0.258143	1.86394	0.151849	0.428973	0.189811	0.326475	0.254347	0.113887	0.0227773	0.0379622	0	0	0	0	0	61.9201	1.99681	26.6381	0.466935	1.32108	0.258143	1.72728	1.86394	0.151849	0.265735	0.189811	0.990813	0.326475	0.254347	0.125275	0.113887	0.861742
168	Positive	Positive	7.6	8.03	115.4	N.D.	N/A	N/A	2019	6	3	Dairy	Lactation	62.5965	31.3701	2.6037	0	0	0.224457	1.54426	1.28389	0.107739	0	0.188544	0	0	0	0	0.0808045	0	0	0	56.7247	2.87305	29.4757	2.3972	0	0	1.89442	0.224457	1.54426	0.861914	0.107739	1.28389	0	0.188544	0.2065	0	1.71485
168.2	Positive	Positive	7.6	8.03	115.4	N.D.	N/A	N/A	2020	7	4	Dairy	Lactation	84.2553	11.5704	0.0303951	1.0233	0	0.0607903	1.91489	1.14488	0	0	0	0	0	0	0	0	0	0	0	74.6201	5.91692	11.0942	0	1.0233	0	0.47619	0.0607903	1.91489	0.871327	0	3.43465	0	0	0.0303951	0	0.283688
181	Positive	Positive	20	N.D.	148.5	N.D.	138.3	N.D.	2019	6	4	Dairy	Lactation	64.0555	29.4138	1.6919	0.135352	0	0.296083	1.52271	2.25869	0.160731	0	0.126893	0.296083	0.0422976	0	0	0	0	0	0	55.7398	5.55791	28.1448	1.59039	0.135352	0	1.26893	0.296083	1.52271	1.3789	0.160731	1.38736	0	0.126893	0.0845952	0.296083	1.37044
181.2	Positive	Positive	20	N.D.	148.5	N.D.	138.3	N.D.	2020	7	4	Dairy	Dry	62.9095	25.7553	1.86797	0.481143	3.00007	2.92931	0.474068	1.19578	0.27595	0	0.0212269	1.01889	0	0.0707564	0	0	0	0	0	57.3764	2.25713	22.9675	0.728791	0.481143	3.00007	2.7878	2.92931	0.474068	0.120286	0.27595	2.95762	0	0.0212269	0.410387	1.01889	0.318404
181.3	Positive	Positive	20	N.D.	148.5	N.D.	138.3	N.D.	2021	8	5	Dairy	Lactation	66.132	27.5794	1.21051	0.835738	0.311059	2.07623	0.487202	0.487202	0.236105	0	0.569651	0.0599633	0	0	0	0	0.0149908	0	0	59.6485	3.30548	25.8179	0.745793	0.835738	0.311059	1.75393	2.07623	0.468463	0.183638	0.236105	1.93756	0	0.569651	0.0861972	0.0599633	1.24049
188	Positive	Positive	175.9	101000	2.7	N.D.	N/A	N/A	2019	5	4	Dairy	Lactation	61.6196	30.3446	0.37211	5.80314	0.177195	0.664481	0.239213	0.416408	0.132896	0	0.0797378	0.150616	0	0	0	0	0	0	0	56.7821	4.26154	27.9791	0.37211	5.80314	0.177195	2.36555	0.664481	0.239213	0.318951	0.132896	0.434128	0	0.0797378	0	0.150616	0.141756
188.2	Positive	Positive	175.9	101000	2.7	N.D.	N/A	N/A	2020	6	4	Dairy	Dry	58.2848	30.4583	2.50544	1.558	2.28086	3.17917	0.126325	0.0771984	0.0631623	0	0.484245	0.877255	0	0.0561443	0.0491263	0	0	0	0	53.3371	2.9967	29.0547	1.1299	1.558	2.09839	1.40361	3.17917	0.0561443	0	0.0631623	1.72644	0	0.252649	0.477226	0.877255	0.224577
202	Positive	Positive	93.4	1100	163.3	N.D.	N/A	N/A	2019	4	3	Dairy	Lactation	53.8969	37.8037	1.57867	1.44072	0.819986	1.50203	0.842976	1.00391	0.199249	0	0.720362	0.191586	0	0	0	0	0	0	0	49.3831	2.1151	34.8226	1.13419	1.44072	0.819986	2.96574	1.50203	0.705035	0.55943	0.199249	1.90819	0	0.720362	0.122615	0.191586	0.490459
202.2	Positive	Positive	93.4	1100	163.3	N.D.	N/A	N/A	2020	5	3	Dairy	Lactation	60.1712	32.098	1.31124	2.87744	0.227645	0.983427	0.701147	0.764888	0.118376	0	0.491714	0.254963	0	0	0	0	0	0	0	53.4147	3.90639	30.5136	1.20197	2.87744	0.227645	1.58441	0.983427	0.701147	0.646512	0.118376	1.84848	0	0.491714	0	0.254963	1.00164
224	Positive	Positive	2.4	495	1.2	N.D.	1.2	N.D.	2019	5	2	Dairy	Dry	55.2178	31.4374	2.1681	1.5506	3.14923	5.1458	0.0960549	0.212693	0	0	0.219554	0.521441	0.205832	0.0754717	0	0	0	0	0	53.1458	0.713551	29.0017	0.939966	1.5506	3.14923	2.43568	5.1458	0	0.137221	0	0.90566	0	0.219554	0.45283	0.521441	0.45283
237	Positive	Positive	3.4	572	3.1	N.D.	4.4	N.D.	2019	3	1	Dairy	Dry	53.0924	27.5893	2.62834	3.93429	1.07598	8.64887	0.0410678	0	0	0.862423	0.25462	1.50308	0	0.36961	0	0	0	0	0	51.384	1.25667	25.0678	0.977413	3.93429	0.960986	2.50513	8.64887	0.0164271	0	0	0.287474	0.862423	0.25462	0.747433	1.50308	0.164271
32	Positive	Positive	2.9	316	1.6	N.D.	3.1	4090	2021	6	2	Dairy	Lactation	71.6948	20.6461	1.93736	2.61462	1.1616	1.23548	0	0.426877	0.0574642	0	0.0533596	0.172393	0	0	0	0	0	0	0	66.5271	2.65567	19.427	1.44892	2.61462	1.1616	1.21906	1.23548	0	0.180602	0.0574642	2.12617	0	0.0533596	0	0.172393	0.385831
35	Positive	Positive	7.4	146	4	N.D.	75.7	67100	2021	6	3	Dairy	Lactation	61.711	31.4349	0.962332	1.89717	0.542048	1.61829	0.274952	0.589183	0.125692	0	0.455635	0.369221	0	0.0196394	0	0	0	0	0	56.8679	1.7322	29.9344	0.722731	1.89717	0.542048	1.50045	1.61829	0.274952	0.522409	0.125692	1.76362	0	0.455635	0.0707019	0.369221	1.34726
58	Positive	Positive	7.1	N.D.	2.9	N.D.	154.3	N.D.	2021	4	2	Dairy	Lactation	65.9279	26.703	0.894709	1.79755	0	1.83822	0.63443	0.955712	0.309081	0.146407	0.390418	0.402619	0	0	0	0	0	0	0	61.072	2.12697	24.881	0.402619	1.79755	0	1.80975	1.83822	0.63443	0.341616	0.309081	0.951645	0.146407	0.390418	0.0203343	0.402619	1.77722
68	Positive	Positive	N/A	N/A	3.6	N.D.	10	114	2021	3	1	Dairy	Lactation	68.4433	23.7784	1.22606	0.912336	0.122606	2.47016	1.16476	0.695972	0.169485	0.187516	0.42191	0.357001	0.0108182	0.0324547	0	0	0	0	0.00721214	63.9753	1.91843	22.657	0.68876	0.912336	0.122606	1.12149	2.47016	1.16476	0.230789	0.169485	1.70567	0.187516	0.42191	0.129819	0.357001	0.843821
79	Positive	Positive	N/A	N/A	13.7	N.D.	0	6460	2021	3	1	Dairy	Lactation	59.4998	20.8154	11.3449	3.46515	0	0.597103	0.538371	1.87451	0.166406	0	1.61022	0.0880971	0	0	0	0	0	0	0	54.121	1.97729	19.6359	11.2911	3.46515	0	1.15016	0.597103	0.538371	1.51723	0.166406	1.36551	0	1.61022	0	0.0880971	2.03602
8219	Positive	Positive	0.1	6740	N/A	N/A	N/A	N/A	2019	8	5	Dairy	Lactation	53.6185	35.2704	2.04523	3.05801	1.17994	3.12684	0.570305	0.560472	0.0393314	0	0.265487	0.196657	0	0	0	0.0196657	0.0491642	0	0	51.5339	1.04228	31.4356	1.73058	3.05801	1.17994	3.83481	3.12684	0.570305	0.521141	0.0393314	0.707965	0	0.265487	0.0589971	0.196657	0.334317
97	Positive	Positive	1.2	186	2.7	N.D.	3.3	N.D.	2019	8	5	Dairy	Dry	57.9983	30.4985	0.877447	0.838878	4.06904	3.70263	0	0.134992	0	0	0.607463	1.07993	0	0.192845	0	0	0	0	0	55.2695	1.79346	28.3386	0.106065	0.838878	4.06904	2.15987	3.70263	0	0	0	0.520683	0	0.607463	0.578536	1.07993	0.414618
23	Negative	Co-housing_negative	3.5	N.D.	6.9	N.D.	6.8	N.D.	2021	6	2	Dairy	Dry	74.5029	19.2004	1.09416	0.0526039	1.62546	0.957391	0.8101	1.34666	0.278801	0	0.0368227	0.0789058	0	0	0	0	0	0.0157812	0	67.5592	3.09837	17.5066	0.910047	0.0526039	1.62546	1.65176	0.957391	0.8101	0.641767	0.278801	2.72488	0	0.0368227	0	0.0789058	1.12046
28	Negative	Co-housing_negative	5	N.D.	1	N.D.	0.7	N.D.	2021	7	4	Dairy	Lactation	62.8036	30.0518	0.123059	2.00152	1.14373	1.51652	0.264215	0.76369	0.188208	0.253357	0.387274	0.503095	0	0	0	0	0	0	0	58.8186	1.12563	26.7581	0.0579102	2.00152	1.14373	3.29364	1.51652	0.224402	0.506714	0.188208	1.73007	0.253357	0.387274	0	0.503095	1.12925
33	Negative	Co-housing_negative	2	N.D.	0.9	N.D.	1.6	N.D.	2021	7	3	Dairy	Dry	60.1736	28.3249	1.60389	1.4685	2.48221	3.6695	0.374935	0.617948	0	0.104149	0.340219	0.64225	0.14928	0.0486027	0	0	0	0	0	57.1498	1.12828	26.8426	0.881791	1.4685	2.48221	1.47197	3.6695	0.34369	0.308974	0	1.14216	0.104149	0.340219	0.187467	0.64225	0.753341
38	Negative	Co-housing_negative	9.7	N.D.	6.9	N.D.	7.9	N.D.	2021	6	2	Dairy	Dry	60.312	24.61	2.62869	1.67686	0.996495	6.82771	0.0790324	0.487939	0.0859047	0.377981	0.353928	1.07209	0	0.491375	0	0	0	0	0	57.7383	0.783451	23.0603	1.38478	1.67686	0.965569	1.53941	6.82771	0.0790324	0.103086	0.0859047	1.17861	0.140884	0.353928	0.226789	1.07209	0.611642
41	Negative	Co-housing_negative	N/A	N/A	2.1	N.D.	1.9	N.D.	2021	6	2	Dairy	Lactation	67.4297	25.2609	2.3878	1.78226	0.429461	1.85098	0.0901868	0.32639	0.137428	0	0.163195	0.141722	0	0	0	0	0	0	0	63.8737	1.76938	24.6167	2.03135	1.78226	0.429461	0.644192	1.85098	0.0901868	0.253382	0.137428	1.08224	0	0.163195	0.0944814	0.141722	0.704316
42	Negative	Co-housing_negative	4.8	N.D.	2.8	N.D.	3.4	N.D.	2021	5	2	Dairy	Lactation	66.5674	26.0782	1.38921	2.89673	0.061064	1.67926	0.675521	0.148844	0.148844	0	0.278605	0.0763301	0	0	0	0	0	0	0	61.3426	3.14098	24.6088	1.00374	2.89673	0.061064	1.46935	1.67926	0.675521	0.106862	0.148844	1.34341	0	0.278605	0.0725135	0.0763301	0.740401
50	Negative	Co-housing_negative	N/A	N/A	2	N.D.	4.6	N.D.	2021	5	2	Dairy	Lactation	63.0664	25.6865	4.4504	3.0732	0.518575	0.994644	0.314546	1.51747	0.0595086	0	0.123268	0.114767	0.055258	0.0255037	0	0	0	0	0	58.1017	3.12845	24.7046	3.99133	3.0732	0.501573	0.969141	0.994644	0.314546	1.43671	0.0595086	1.13491	0	0.123268	0.0425062	0.114767	0.701352
61	Negative	Co-housing_negative	N/A	N/A	2.6	N.D.	2.5	N.D.	2021	4	1	Dairy	Dry	61.8797	26.1907	1.17611	0.88036	1.43746	5.14117	0.0275113	0.684343	0.0894116	0	0.753121	1.06262	0.0206334	0.656831	0	0	0	0	0	59.3865	0.732487	24.2099	0.433302	0.88036	1.41339	1.98081	5.14117	0.0275113	0.371402	0.0894116	0.873483	0	0.753121	0.0481447	1.06262	0.887238
81	Negative	Co-housing_negative	N/A	N/A	3.7	N.D.	2.5	N.D.	2021	4	1	Dairy	Lactation	62.1828	26.3264	2.67085	2.6348	0.929931	3.22953	0.663206	0.0648789	0.0288351	0.100923	0.587514	0.533449	0	0.0396482	0	0	0.00720877	0	0	58.2576	2.10136	24.4846	1.71929	2.6348	0.929931	1.83463	3.22953	0.616349	0	0.0288351	0.807382	0.100923	0.587514	0.11534	0.533449	1.01644
8221	Negative	Co-housing_negative	N/A	N/A	11.7	N.D.	5.1	N.D.	2021	3	1	Dairy	Lactation	63.8479	29.6062	1.47493	1.39533	0	1.28763	0.749169	0.707028	0.135787	0	0.683617	0.112375	0	0	0	0	0	0	0	58.6084	2.89366	27.6771	1.02542	1.39533	0	1.92911	1.28763	0.749169	0.374584	0.135787	1.01138	0	0.683617	0.131105	0.112375	1.33446
neg_123	Negative	Negative-farm	3.95298	N.D.	N/A	N/A	N/A	N/A	2019	5	3	Dairy	Unknown-negfarm	53.4312	36.5915	0.992656	2.31957	1.48392	4.01621	0	0	0.314004	0	0.77488	0.0759686	0	0	0	0	0	0	0	50.742	0.785009	33.7351	0.035452	2.31957	1.48392	2.85642	4.01621	0	0	0.314004	0.850848	0	0.77488	0.334262	0.0759686	1.05343
neg_157	Negative	Negative-farm	5.77517	N.D.	N/A	N/A	N/A	N/A	2019	4	2	Dairy	Unknown-negfarm	48.4743	42.8554	1.11968	1.1853	1.10327	3.27701	0.131244	0.0164055	0.775162	0	0.844886	0.114839	0	0.102535	0	0	0	0	0	46.5179	0.578295	40.2141	0.200968	1.1853	1.10327	2.64129	3.27701	0.131244	0.0164055	0.775162	0.557789	0	0.844886	0.0451152	0.114839	0.820277
neg_196	Negative	Negative-farm	6.12785	N.D.	N/A	N/A	N/A	N/A	2019	4	2	Dairy	Unknown-negfarm	47.7674	41.843	1.35465	2.34302	1.51163	3.62209	0	0	0.296512	0	0.947674	0.19186	0.0988372	0.0232558	0	0	0	0	0	44.7151	1.0407	40.0465	0.104651	2.34302	1.51163	1.76163	3.62209	0	0	0.296512	0.936047	0	0.947674	0.25	0.19186	1.07558
neg_198	Negative	Negative-farm	8.87583	N.D.	N/A	N/A	N/A	N/A	2019	4	1	Dairy	Gestation	57.2508	33.0095	0.780504	1.41985	1.53195	4.64151	0.0415162	0.0124549	0.0581226	0.427617	0.261552	0.481588	0	0.0830323	0	0	0	0	0	54.4443	0.921659	30.8008	0.0747291	1.41985	1.53195	2.20866	4.64151	0.0415162	0.0124549	0.0581226	1.05451	0.427617	0.261552	0.315523	0.481588	0.830323
neg_226	Negative	Negative-farm	1.9324	N.D.	N/A	N/A	N/A	N/A	2019	3	1	Dairy	Unknown-negfarm	52.1655	40.5034	0.767456	1.17533	1.15387	3.16106	0.0697687	0	0.402512	0	0.252241	0.33811	0.0107336	0	0	0	0	0	0	49.5626	0.955294	38.507	0	1.17533	1.15387	1.99646	3.16106	0	0	0.402512	0.59035	0	0.252241	0.262974	0.33811	1.05726
neg_228	Negative	Negative-farm	6.43644	N.D.	N/A	N/A	N/A	N/A	2019	3	1	Dairy	Gestation	48.275	43.1961	0.494354	1.42062	1.70682	3.55414	0.0364261	0.0312224	0.421502	0	0.483947	0.379872	0	0	0	0	0	0	0	46.9792	0.0312224	41.3592	0.0676484	1.42062	1.70682	1.83692	3.55414	0.0364261	0.0312224	0.421502	0.671281	0	0.483947	0	0.379872	0.593225
neg_229	Negative	Negative-farm	4.1881	N.D.	N/A	N/A	N/A	N/A	2019	3	1	Dairy	Gestation-miscarriage	45.0479	47.0615	0.755781	0.688099	0.812183	3.74506	0	0	0.456853	0	1.4326	0	0	0	0	0	0	0	0	41.5736	0.682459	44.8505	0	0.688099	0.812183	2.16582	3.74506	0	0	0.456853	0.891145	0	1.4326	0.259447	0	1.90073
neg_23	Negative	Negative-farm	10.7641	N.D.	N/A	N/A	N/A	N/A	2019	3	4	Dairy	Unknown-negfarm	50.8695	40.9601	0.79252	1.56793	0.513142	3.70032	0	0.0912253	0.501739	0	0.803923	0.199555	0	0	0	0	0	0	0	48.6858	0.952164	37.505	0	1.56793	0.513142	3.45516	3.70032	0	0	0.501739	0.764012	0	0.803923	0.188152	0.199555	0.46753
neg_38	Negative	Negative-farm	2.90228	N.D.	N/A	N/A	N/A	N/A	2019	5	2	Dairy	Unknown-negfarm	54.1044	36.2404	1.04078	1.41439	2.07622	3.82686	0.0587105	0	0.368275	0	0.432323	0.341588	0.0587105	0.0373612	0	0	0	0	0	52.0068	0.544406	33.7105	0.245517	1.41439	2.07622	2.52989	3.82686	0	0	0.368275	1.06213	0	0.432323	0.410974	0.341588	0.491033
neg_81	Negative	Negative-farm	4.66569	N.D.	N/A	N/A	N/A	N/A	2019	4	2	Dairy	Unknown-negfarm	46.9331	44.5933	0.75043	1.24551	0.891136	3.49158	0.125072	0.0990151	0.807754	0	1.03705	0.0260566	0	0	0	0	0	0	0	43.8116	0.661838	42.4358	0	1.24551	0.891136	2.14706	3.49158	0.0573245	0	0.807754	0.568034	0	1.03705	0.213664	0.0260566	1.89171
neg_K10	Negative	Negative-farm	9.44894	N.D.	N/A	N/A	N/A	N/A	2019	5	3	Hanwoo	Unknown-negfarm	52.8647	37.9197	0.814402	1.85265	0.862028	4.2387	0	0.0619136	0	0	1.04301	0.280993	0.0619136	0	0	0	0	0	0	50.8215	0.661999	37.0005	0	1.85265	0.862028	0.909654	4.2387	0	0	0	0.57151	0	1.04301	0.0714388	0.280993	0.809639
neg_K15	Negative	Negative-farm	44.144	N.D.	N/A	N/A	N/A	N/A	2019	3	1	Hanwoo	Unknown-negfarm	51.6302	34.9789	2.32098	1.32687	2.34625	5.45072	0.0968829	0.0547599	0.459141	0.231676	0.0800337	0.547599	0.261163	0.160067	0.0547599	0	0	0	0	49.9031	0.67818	33.9385	0.467565	1.32687	2.34625	1.04044	5.45072	0.0673968	0.0547599	0.459141	0.779275	0.231676	0.0800337	0.577085	0.547599	0.269587
neg_K19	Negative	Negative-farm	8.41293	N.D.	N/A	N/A	N/A	N/A	2019	3	0	Hanwoo	Unknown-negfarm	57.4578	33.2595	0.618847	1.3045	2.03235	2.97468	0.253165	0.154712	0.386779	0	0.784107	0.492264	0.186357	0.021097	0.0738397	0	0	0	0	54.6308	1.07947	30.4712	0	1.3045	2.03235	2.78833	2.97468	0.137131	0.109001	0.386779	1.22011	0	0.784107	0.151195	0.492264	0.527426
neg_K25	Negative	Negative-farm	7.43571	N.D.	N/A	N/A	N/A	N/A	2019	3	1	Hanwoo	Unknown-negfarm	49.6474	42.8517	0.437374	1.25745	0.623257	2.23061	0.109343	0.032803	0.535783	0.114811	2.01739	0.142146	0	0	0	0	0	0	0	45.5142	0.355366	40.7687	0.114811	1.25745	0.623257	2.07206	2.23061	0.109343	0.032803	0.535783	1.67842	0.114811	2.01739	0.0109343	0.142146	2.09939
neg_K28	Negative	Negative-farm	2.8288	N.D.	N/A	N/A	N/A	N/A	2019	3	0	Hanwoo	Gestation	57.4035	35.0927	0.166316	0.572323	0.753314	4.71555	0.234799	0	0.283716	0	0.665264	0.0880497	0	0.0244583	0	0	0	0	0	54.674	0.132075	34.0655	0	0.572323	0.753314	1.02725	4.71555	0	0	0.283716	1.4088	0	0.665264	0	0.0880497	1.18867
neg_K29	Negative	Negative-farm	4.35709	N.D.	N/A	N/A	N/A	N/A	2019	3	1	Hanwoo	Unknown-negfarm	56.0068	38.3904	0.504997	0.441208	0.632575	1.89241	0.340208	0.127578	0.834574	0	0.170104	0.659154	0	0	0	0	0	0	0	52.5144	0.797363	36.8701	0	0.441208	0.611312	1.52031	1.89241	0.340208	0.100999	0.834574	1.4512	0	0.170104	0	0.659154	1.24389
neg_K31	Negative	Negative-farm	6.25275	N.D.	N/A	N/A	N/A	N/A	2019	3	1	Hanwoo	Unknown-negfarm	56.447	37.0057	0.716029	0.0759425	1.19881	2.57662	0	0.0108489	1.02522	0	0.504475	0.390561	0.0379712	0	0	0	0.0108489	0	0	52.2105	0.835368	36.3331	0.081367	0.0759425	1.02522	0.672634	2.57662	0	0	1.02522	1.4863	0	0.504475	0.20613	0.390561	1.91484
neg_K33	Negative	Negative-farm	5.89273	N.D.	N/A	N/A	N/A	N/A	2019	2	0	Hanwoo	Gestation	51.9947	37.8961	0.368157	2.13048	0.633714	5.47408	0.114672	0.0362122	0.386264	0	0.863058	0.102601	0	0	0	0	0	0	0	49.2426	1.03808	36.1881	0	2.13048	0.633714	1.6718	5.47408	0.114672	0.0362122	0.386264	0.74235	0	0.863058	0.229344	0.102601	0.971694
neg_K34	Negative	Negative-farm	3.35783	N.D.	N/A	N/A	N/A	N/A	2019	2	0	Hanwoo	Gestation	47.2046	42.1694	1.68166	1.93244	0.983429	4.273	0.162266	0.0934258	0.61956	0	0.437626	0.255692	0.186852	0	0	0	0	0	0	44.6821	0.890003	40.9795	0	1.93244	0.924423	1.18995	4.273	0.162266	0	0.61956	1.18995	0	0.437626	0.226189	0.255692	0.442543
neg_K8	Negative	Negative-farm	3.19618	N.D.	N/A	N/A	N/A	N/A	2019	5	4	Hanwoo	Unknown-negfarm	57.6889	31.4264	1.26047	1.09376	3.37074	4.28966	0	0	0.0853867	0.272424	0.101651	0.284622	0.117915	0.00813207	0	0	0	0	0	55.5542	1.02057	29.5316	0.646499	1.09376	3.37074	1.89477	4.28966	0	0	0.0853867	0.878263	0.272424	0.101651	0.130113	0.284622	0.23583
[truncated: 552 more columns]
